# Supplementary material for: Adjuvant Injections Altered the Ileal and Fecal Microbiota Differently with Changes in Immunoglobulin Isotypes and Antimycobacterial Antibody Responses
Source: Int J Mol Sci. 2023 Feb 1;24(3):2818. doi: 10.3390/ijms24032818 (PMC9917480; doi:10.3390/ijms24032818)
Supplement: Supplementary file 1 [file ijms-24-02818-s001.zip]

Archive with 2 entries (2 files):
- Supplemental Tables S3  Khadka et al IJMS 2023.xlsx
- Supplmental Figures S1-S3, Tables S1-S2 Khadka et al IJMS 2023_V4.pdf
